# Supplementary material for: Simple mapping-based quantification of a mock microbial community using total RNA-seq data
Source: PLoS One. 2021 Jul 16;16(7):e0254556. doi: 10.1371/journal.pone.0254556 (PMC8284643; doi:10.1371/journal.pone.0254556)
Supplement: S1 Table — Four branching points in the analysis process, with abbreviations of analysis conditions in sample names. (XLSX) [file pone.0254556.s001.xlsx]

## Sheet: Sheet3
	Explanation of condition branch
	Low complexity sequence filtering (vsearch)
	Perform (use -filter_lowc option): LF	Not perform: LNF
	Remove low complexity sequences from reads	No treatment for low complexity sequence
	ssrRNA sequence sorting strategy (SortMeRNA)
	Paired-in (use -paired_in option): PI	Paired-out (use -paired_out option): PO
	If one of paired read aligned with ssrRNA and other not, both reads sort as ssrRNA reads.	If one of paired read aligned with ssrRNA and other not, both reads sort as non ssrRNA reads.
	Mapping strategy (Bowtie2)
	Not paired mapping mode (use -U option): NPM	Paired mapping mode (use -1 and -2 options): PM
	Paired-end reads are mapped on reference sequence as single reads. There is no relative orientation between forward and reverse reads.	Paired-end reads are mapped as mate pair reads. Paired reads are expected relative orientation of forward/reverse when mapped on reference sequence.
	Taxonomy assignment method (QIIME2)
	Classification by naïve Bayes classifier: Bayes	Consensus classification by BLAST+ first 10 hits: BLAST	Consensus classification by vsearch top 10 hits: vsearch
	Taxonomy assignment was performed by naïve Bayes classifier trained by silva132_99.fna of Silva release 132 database without region specified.	Taxonomy assignment was performed using homology-based searching program BLAST+. Consensus assignment was obtained from first 10 hits of BLAST+ search.	Taxonomy assignment was performed using homology-based searching program vsearch. Consensus assignment was obtained from top 10 hits of vsearch search.
	Explanation of analysis modes (Bold characters indicate each mode abbreviation)
	Low complexity sequence filtering (usearch)	ssrRNA sequence sorting strategy (SortMeRNA)	Abbreviation of sequence sorting mode	Mapping strategy (Bowtie2)	Taxonomy assignment method (QIIME2)	Mode abbreviation
	Perform (use -filter_lowc option): LF	Paired-in (use -paired_in option): PI	LF–PI	Not paired mapping mode (use -U option): N	Classification by naïve Bayes classifier: Ba	LF-PI-N-Ba
					Consensus classification by BLAST+ first 10 hits: Bl	LF-PI-N-Bl
					Consensus classification by vsearch top 10 hits: V	LF-PI-N-V
				Paired mapping mode (use -1 and -2 options): P	Classification by naïve Bayes classifier: Ba	LF-PI-P-Ba
					Consensus classification by BLAST+ first 10 hits: Bl	LF-PI-P-Bl
					Consensus classification by vsearch top 10 hits: V	LF-PI-P-V
		Paired-out (use -paired_out option): PO	LF–PO	Not paired mapping mode (use -U option): N	Classification by naïve Bayes classifier: Ba	LF-PO-N-Ba
					Consensus classification by BLAST+ first 10 hits: Bl	LF-PO-N-Bl
					Consensus classification by vsearch top 10 hits: V	LF-PO-N-V
				Paired mapping mode (use -1 and -2 options): P	Classification by naïve Bayes classifier: Ba	LF-PO-P-Ba
					Consensus classification by BLAST+ first 10 hits: Bl	LF-PO-P-Bl
					Consensus classification by vsearch top 10 hits: V	LF-PO-P-V
	Not perform: NF	Paired-in (use -paired_in option): PI	NF–PI	Not paired mapping mode (use -U option): N	Classification by naïve Bayes classifier: Ba	NF-PI-N-Ba
					Consensus classification by BLAST+ first 10 hits: Bl	NF-PI-N-Bl
					Consensus classification by vsearch top 10 hits: V	NF-PI-N-V
				Paired mapping mode (use -1 and -2 options): P	Classification by naïve Bayes classifier: Ba	NF-PI-P-Ba
					Consensus classification by BLAST+ first 10 hits: Bl	NF-PI-P-Bl
					Consensus classification by vsearch top 10 hits: V	NF-PI-P-V
		Paired-out (use -paired_out option): PO	NF–PO	Not paired mapping mode (use -U option): N	Classification by naïve Bayes classifier: Ba	NF-PO-N-Ba
					Consensus classification by BLAST+ first 10 hits: Bl	NF-PO-N-Bl
					Consensus classification by vsearch top 10 hits: V	NF-PO-N-V
				Paired mapping mode (use -1 and -2 options): P	Classification by naïve Bayes classifier: Ba	NF-PO-P-Ba
					Consensus classification by BLAST+ first 10 hits: Bl	NF-PO-P-Bl
					Consensus classification by vsearch top 10 hits: V	NF-PO-P-V
