# Supplementary material for: Simple mapping-based quantification of a mock microbial community using total RNA-seq data
Source: PLoS One. 2021 Jul 16;16(7):e0254556. doi: 10.1371/journal.pone.0254556 (PMC8284643; doi:10.1371/journal.pone.0254556)
Supplement: S2 Table — A list of false positive signals and abundance. (XLSX) [file pone.0254556.s002.xlsx]

## Sheet: conclusion
	Non-paired mapping												Paired mapping												Amplicon-seq
	Lowc filtered						Lowc not filtered						Lowc filtered						Lowc not filtered
	Paired in			Paired out			Paired in			Paired out			Paired in			Paired out			Paired in			Paired out
Mock member (genus)	NPM_LF_PI_Bayes	NPM_LF_PI_blast	NPM_LF_PI_vsearch	NPM_LF_PO_Bayes	NPM_LF_PO_blast	NPM_LF_PO_vsearch	NPM_LNF_PI_Bayes	NPM_LNF_PI_blast	NPM_LNF_PI_vsearch	NPM_LNF_PO_Bayes	NPM_LNF_PO_blast	NPM_LNF_PO_vsearch	PM_LF_PI_Bayes	PM_LF_PI_blast	PM_LF_PI_vsearch	PM_LF_PO_Bayes	PM_LF_PO_blast	PM_LF_PO_vsearch	PM_LNF_PI_Bayes	PM_LNF_PI_blast	PM_LNF_PI_vsearch	PM_LNF_PO_Bayes	PM_LNF_PO_blast	PM_LNF_PO_vsearch	V3V4	V4
Bacillus	N.D.	443343	443303	N.D.	1.41026e+06	2.06032e+06	N.D.	2.26784e+06	2.26775e+06	N.D.	503687	416090	N.D.	32681.4	32681.4	N.D.	122232	168535	N.D.	193208	193208	N.D.	31752.1	29243.9	350369	965512
Bifidobacterium	9691.37	24293	31495	4157.25	20227.6	20227.6	15546.5	15812.4	15812.4	32990	35524.9	35524.9	1506.51	7060.78	9910.23	11904.2	14134.8	14134.8	2485.55	3327.23	3327.23	2515.36	4550.25	4550.25	21854	7283
Clostridium	75744	75744	75744	N.D.	15087.4	15087.4	35548.3	35548.3	35548.3	48689.5	36262.1	56541.4	10132.8	10132.8	10132.8	N.D.	4965.07	4965.07	9337.94	9337.94	9337.94	8186	8811.4	11051.3	300021	71666
Deinococcus	98637.7	135766	135766	45234.8	114451	114451	N.D.	68737.9	68737.9	84691	112791	28099.6	7962.98	14514.3	14514.3	5241.01	13369.6	13369.6	N.D.	7286.59	7286.59	4158.08	6434.08	2275.99	326115	588993
Enterococcus	N.D.	3453.24	3453.24	N.D.	423539	157528	N.D.	39394.4	39394.4	67244.7	149180	100875	N.D.	134.892	134.892	N.D.	36042.8	17319.6	N.D.	4910.12	4910.12	5371.48	12877.7	10595.6	11863	110399
Escherichia–Shigella	163952	237440	192354	N.D.	162483	161244	214595	394263	520546	N.D.	168071	110501	19088.9	26982.5	20730.7	N.D.	19012.9	18930.9	17681.1	32451.4	44388.4	N.D.	19827.3	10932.8	1361766	609756
Lactobacillus	85497.6	183054	114576	N.D.	47433.7	47433.7	N.D.	46154.9	46154.9	18667.1	31228.3	31228.3	13740.3	33142.9	22845.9	N.D.	10656.6	10656.6	N.D.	5560.1	5560.1	7910.66	10320.2	10320.2	10275	28569
Rhodobacter	N.D.	59136.9	183497	38817.6	38817.6	153480	24578.7	256381	256381	N.D.	219755	219755	N.D.	5638.68	17134.3	4757.86	4757.86	15345.8	3255.28	23431.4	23431.4	N.D.	18349.3	18349.3	354668	253223
Staphylococcus	N.D.	142815	142807	N.D.	194523	194547	N.D.	81915.3	81885.8	280077	479608	479554	N.D.	20254.8	20254.8	N.D.	16712.2	16712.2	N.D.	1035.78	1056.09	34117.6	47396.8	47396.8	8647	43201
Streptococcus	157804	157897	219411	N.D.	588152	302725	N.D.	111118	110962	246149	463001	462951	22085.8	22098.3	29533.4	N.D.	60250.3	39380.4	N.D.	15368.6	15355.3	16900.1	37353.8	37353.8	97343	180655
N.D. = not detected
