# Supplementary material for: Simple mapping-based quantification of a mock microbial community using total RNA-seq data
Source: PLoS One. 2021 Jul 16;16(7):e0254556. doi: 10.1371/journal.pone.0254556 (PMC8284643; doi:10.1371/journal.pone.0254556)
Supplement: S3 Table — Reads per kilobase fragment is indicated in RNA-seq data (bundle column of non-paired mapping and paired mapping) and read counts in amplicon-seq data. These data are original data used to calculate relative abundance. (XLSX) [file pone.0254556.s003.xlsx]

## Sheet: Sheet1
	V3–V4
	rpk	taxonomy information
	25	D_0__Bacteria;D_1__Fusobacteria;D_2__Fusobacteriia;D_3__Fusobacteriales;D_4__Fusobacteriaceae;D_5__Psychrilyobacter
	22	D_0__Bacteria;D_1__Proteobacteria;D_2__Alphaproteobacteria;D_3__Acetobacterales;D_4__Acetobacteraceae;D_5__Roseomonas
	87	D_0__Bacteria;D_1__Proteobacteria;D_2__Alphaproteobacteria;D_3__Sphingomonadales;D_4__Sphingomonadaceae;D_5__Sphingomonas
	4037	D_0__Bacteria;D_1__Proteobacteria;D_2__Deltaproteobacteria;D_3__Oligoflexales;D_4__0319-6G20;D_5__uncultured Roseobacter sp.
	11	D_0__Bacteria;D_1__Proteobacteria;D_2__Gammaproteobacteria;D_3__Gammaproteobacteria Incertae Sedis;D_4__Unknown Family;D_5__Acidibacter
	52	D_0__Bacteria;D_1__Proteobacteria;D_2__Gammaproteobacteria;D_3__Pseudomonadales;D_4__Pseudomonadaceae;D_5__Pseudomonas
	V4
	rpk	taxonomy information
	11	D_0__Bacteria;D_1__Actinobacteria;D_2__Actinobacteria;D_3__Micrococcales;D_4__Intrasporangiaceae;D_5__Terrabacter
	22	D_0__Bacteria;D_1__Fusobacteria;D_2__Fusobacteriia;D_3__Fusobacteriales;D_4__Fusobacteriaceae;D_5__Psychrilyobacter
	18	D_0__Bacteria;D_1__Planctomycetes;D_2__Planctomycetacia;D_3__Isosphaerales;D_4__Isosphaeraceae;D_5__Aquisphaera
	45	D_0__Bacteria;D_1__Proteobacteria;D_2__Alphaproteobacteria;D_3__Sphingomonadales;D_4__Sphingomonadaceae;D_5__Sphingomonas
	2783	D_0__Bacteria;D_1__Proteobacteria;D_2__Deltaproteobacteria;D_3__Oligoflexales;D_4__0319-6G20;D_5__uncultured Roseobacter sp.
	10	D_0__Bacteria;D_1__Proteobacteria;D_2__Gammaproteobacteria;D_3__Betaproteobacteriales;D_4__Hydrogenophilaceae;D_5__uncultured
	35	D_0__Bacteria;D_1__Proteobacteria;D_2__Gammaproteobacteria;D_3__Gammaproteobacteria Incertae Sedis;D_4__Unknown Family;D_5__Acidibacter
	11	D_0__Bacteria;D_1__Proteobacteria;D_2__Gammaproteobacteria;D_3__Pseudomonadales;D_4__Moraxellaceae;D_5__Acinetobacter
	NPM_LF_PI_Bayes
	rpk	taxonomy information
	424.831	D_0__Archaea
	20.3268	D_0__Archaea;D_1__Nanoarchaeaeota
	22.1239	D_0__Archaea;D_1__Nanoarchaeaeota;D_2__Nanohaloarchaeia;D_3__Deep Sea Euryarchaeotic Group(DSEG);D_4__uncultured archaeon;D_5__uncultured archaeon;D_6__uncultured archaeon
	164181	D_0__Archaea;D_1__Nanoarchaeaeota;D_2__Woesearchaeia
	35443.5	D_0__Archaea;D_1__Nanoarchaeaeota;D_2__Woesearchaeia;D_3__uncultured archaeon;D_4__uncultured archaeon;D_5__uncultured archaeon;D_6__uncultured archaeon
	445331	D_0__Bacteria
	124360	D_0__Bacteria;D_1__Proteobacteria;D_2__Alphaproteobacteria
	5303.57	D_0__Bacteria;D_1__Proteobacteria;D_2__Alphaproteobacteria;D_3__Rickettsiales;D_4__Mitochondria;D_5__uncultured bacterium;D_6__uncultured bacterium
	73108.3	D_0__Bacteria;D_1__Proteobacteria;D_2__Gammaproteobacteria;D_3__Enterobacteriales;D_4__Enterobacteriaceae
	33.6634	D_0__Bacteria;D_1__Proteobacteria;D_2__Gammaproteobacteria;D_3__Pseudomonadales;D_4__Moraxellaceae;D_5__Enhydrobacter
	47.2028	D_0__Eukaryota
	18.1818	D_0__Eukaryota;D_1__Opisthokonta;D_2__Holozoa;D_3__Metazoa (Animalia);D_10__Tetrapoda;D_11__Mammalia;D_12__Physarum polycephalum
	151366	Unassigned
	NPM_LF_PI_blast
	rpk	taxonomy information
	254.726	D_0__Bacteria
	48.7912	D_0__Bacteria;D_1__Firmicutes
	12.1561	D_0__Bacteria;D_1__Firmicutes;D_2__Bacilli;D_3__Bacillales
	12.3457	D_0__Bacteria;D_1__Proteobacteria
	124360	D_0__Bacteria;D_1__Proteobacteria;D_2__Alphaproteobacteria;D_3__Rhodobacterales;D_4__Rhodobacteraceae
	2703.01	D_0__Bacteria;D_1__Proteobacteria;D_2__Gammaproteobacteria;D_3__Enterobacteriales;D_4__Enterobacteriaceae
	33.6634	D_0__Bacteria;D_1__Proteobacteria;D_2__Gammaproteobacteria;D_3__Pseudomonadales;D_4__Moraxellaceae;D_5__Enhydrobacter;D_6__uncultured bacterium
	65.3846	D_0__Eukaryota;D_1__Opisthokonta;D_2__Holozoa;D_3__Metazoa (Animalia);D_10__Tetrapoda;D_11__Mammalia;D_12__Homo sapiens (human)
	NPM_LF_PI_vsearch
	rpk	taxonomy information
	9.6911	D_0__Bacteria;D_1__Cyanobacteria;D_2__Oxyphotobacteria;D_3__Chloroplast;D_4__Gossypium barbadense (sea-island cotton);D_5__Gossypium barbadense (sea-island cotton);D_6__Gossypium barbadense (sea-island cotton)
	44705.7	D_0__Bacteria;D_1__Proteobacteria;D_2__Gammaproteobacteria;D_3__Enterobacteriales;D_4__Enterobacteriaceae;D_5__Salmonella;D_6__Salmonella enterica subsp. enterica serovar Paratyphi A
	33.6634	D_0__Bacteria;D_1__Proteobacteria;D_2__Gammaproteobacteria;D_3__Pseudomonadales;D_4__Moraxellaceae;D_5__Enhydrobacter;D_6__uncultured bacterium
	18.1818	D_0__Eukaryota;D_1__Opisthokonta;D_2__Holozoa;D_3__Metazoa (Animalia);D_10__Tetrapoda;D_11__Mammalia
	47.2028	D_0__Eukaryota;D_1__Opisthokonta;D_2__Holozoa;D_3__Metazoa (Animalia);D_10__Tetrapoda;D_11__Mammalia;D_12__Homo sapiens (human)
	3764.86	Unassigned
	NPM_LF_PO_Bayes
	rpk	taxonomy information
	114663	D_0__Archaea
	1.5388e+06	D_0__Archaea;D_1__Nanoarchaeaeota
	367914	D_0__Archaea;D_1__Nanoarchaeaeota;D_2__Nanohaloarchaeia;D_3__Deep Sea Euryarchaeotic Group(DSEG);D_4__uncultured archaeon;D_5__uncultured archaeon;D_6__uncultured archaeon
	287121	D_0__Archaea;D_1__Nanoarchaeaeota;D_2__Woesearchaeia
	12282.8	D_0__Archaea;D_1__Nanoarchaeaeota;D_2__Woesearchaeia;D_3__uncultured archaeon;D_4__uncultured archaeon;D_5__uncultured archaeon;D_6__uncultured archaeon
	29.1595	D_0__Bacteria
	4323.82	D_0__Bacteria;D_1__Proteobacteria;D_2__Alphaproteobacteria;D_3__Rickettsiales;D_4__Mitochondria;D_5__uncultured bacterium;D_6__uncultured bacterium
	72895.7	D_0__Bacteria;D_1__Proteobacteria;D_2__Gammaproteobacteria;D_3__Enterobacteriales;D_4__Enterobacteriaceae
	15852.8	D_0__Eukaryota
	47.2028	D_0__Eukaryota;D_1__Opisthokonta;D_2__Holozoa;D_3__Metazoa (Animalia);D_10__Tetrapoda;D_11__Mammalia;D_12__Ensifer shofinae
	18.1818	D_0__Eukaryota;D_1__Opisthokonta;D_2__Holozoa;D_3__Metazoa (Animalia);D_8__Arachnida;D_9__Opiliones;D_10__Frieseomelitta varia
	799604	Unassigned
	NPM_LF_PO_blast
	rpk	taxonomy information
	169.199	D_0__Bacteria
	7.19137	D_0__Bacteria;D_1__Firmicutes
	19.5301	D_0__Bacteria;D_1__Firmicutes;D_2__Bacilli;D_3__Bacillales
	98682.9	D_0__Bacteria;D_1__Proteobacteria;D_2__Alphaproteobacteria
	114663	D_0__Bacteria;D_1__Proteobacteria;D_2__Alphaproteobacteria;D_3__Rhodobacterales;D_4__Rhodobacteraceae
	168.119	D_0__Bacteria;D_1__Proteobacteria;D_2__Gammaproteobacteria;D_3__Enterobacteriales;D_4__Enterobacteriaceae
	30.722	D_0__Bacteria;D_1__Proteobacteria;D_2__Gammaproteobacteria;D_3__Pseudomonadales;D_4__Moraxellaceae;D_5__Enhydrobacter;D_6__uncultured bacterium
	65.3846	D_0__Eukaryota;D_1__Opisthokonta;D_2__Holozoa;D_3__Metazoa (Animalia);D_10__Tetrapoda;D_11__Mammalia;D_12__Homo sapiens (human)
	NPM_LF_PO_vsearch
	rpk	taxonomy information
	7.19137	D_0__Bacteria;D_1__Cyanobacteria;D_2__Oxyphotobacteria;D_3__Chloroplast;D_4__Gossypium barbadense (sea-island cotton);D_5__Gossypium barbadense (sea-island cotton);D_6__Gossypium barbadense (sea-island cotton)
	8.44206	D_0__Bacteria;D_1__Firmicutes;D_2__Bacilli;D_3__Bacillales
	20048.4	D_0__Bacteria;D_1__Proteobacteria;D_2__Gammaproteobacteria;D_3__Enterobacteriales;D_4__Enterobacteriaceae
	52847.3	D_0__Bacteria;D_1__Proteobacteria;D_2__Gammaproteobacteria;D_3__Enterobacteriales;D_4__Enterobacteriaceae;D_5__Salmonella;D_6__Salmonella enterica subsp. enterica serovar Paratyphi A
	30.722	D_0__Bacteria;D_1__Proteobacteria;D_2__Gammaproteobacteria;D_3__Pseudomonadales;D_4__Moraxellaceae;D_5__Enhydrobacter
	18.1818	D_0__Eukaryota;D_1__Opisthokonta;D_2__Holozoa;D_3__Metazoa (Animalia);D_10__Tetrapoda;D_11__Mammalia
	47.2028	D_0__Eukaryota;D_1__Opisthokonta;D_2__Holozoa;D_3__Metazoa (Animalia);D_10__Tetrapoda;D_11__Mammalia;D_12__Homo sapiens (human)
	1708.58	Unassigned
	NPM_LNF_PI_Bayes
	rpk	taxonomy information
	1.24167e+06	D_0__Archaea;D_1__Nanoarchaeaeota
	58.2777	D_0__Archaea;D_1__Nanoarchaeaeota;D_2__Nanohaloarchaeia
	1.05829e+06	D_0__Archaea;D_1__Nanoarchaeaeota;D_2__Nanohaloarchaeia;D_3__Deep Sea Euryarchaeotic Group(DSEG);D_4__uncultured archaeon;D_5__uncultured archaeon;D_6__uncultured archaeon
	113240	D_0__Archaea;D_1__Nanoarchaeaeota;D_2__Woesearchaeia
	3414.07	D_0__Bacteria
	87.2727	D_0__Bacteria;D_1__Firmicutes;D_2__Bacilli;D_3__Bacillales
	69231.4	D_0__Bacteria;D_1__Proteobacteria;D_2__Alphaproteobacteria;D_3__Rhodobacterales;D_4__Rhodobacteraceae
	7753.87	D_0__Bacteria;D_1__Proteobacteria;D_2__Alphaproteobacteria;D_3__Rickettsiales;D_4__Mitochondria;D_5__uncultured bacterium;D_6__uncultured bacterium
	42924.9	D_0__Bacteria;D_1__Proteobacteria;D_2__Gammaproteobacteria;D_3__Enterobacteriales;D_4__Enterobacteriaceae
	29.703	D_0__Bacteria;D_1__Proteobacteria;D_2__Gammaproteobacteria;D_3__Pseudomonadales;D_4__Moraxellaceae;D_5__Enhydrobacter
	105266	D_0__Eukaryota
	18.1818	D_0__Eukaryota;D_1__Opisthokonta;D_2__Holozoa;D_3__Metazoa (Animalia);D_10__Tetrapoda;D_11__Mammalia;D_12__Physarum polycephalum
	571012	Unassigned
	NPM_LNF_PI_blast
	rpk	taxonomy information
	2844.08	D_0__Bacteria
	34.5101	D_0__Bacteria;D_1__Firmicutes
	289.38	D_0__Bacteria;D_1__Firmicutes;D_2__Bacilli
	60.9137	D_0__Bacteria;D_1__Firmicutes;D_2__Bacilli;D_3__Bacillales
	27.1248	D_0__Bacteria;D_1__Firmicutes;D_2__Clostridia;D_3__Clostridiales
	90812.7	D_0__Bacteria;D_1__Proteobacteria;D_2__Gammaproteobacteria;D_3__Enterobacteriales;D_4__Enterobacteriaceae
	90931	D_0__Bacteria;D_1__Proteobacteria;D_2__Gammaproteobacteria;D_3__Enterobacteriales;D_4__Enterobacteriaceae;D_5__Salmonella;D_6__Salmonella enterica subsp. enterica serovar Paratyphi A
	29.703	D_0__Bacteria;D_1__Proteobacteria;D_2__Gammaproteobacteria;D_3__Pseudomonadales;D_4__Moraxellaceae;D_5__Enhydrobacter;D_6__uncultured bacterium
	65.3846	D_0__Eukaryota;D_1__Opisthokonta;D_2__Holozoa;D_3__Metazoa (Animalia);D_10__Tetrapoda;D_11__Mammalia;D_12__Homo sapiens (human)
	NPM_LNF_PI_vsearch
	rpk	taxonomy information
	42924.9	D_0__Bacteria;D_1__Proteobacteria;D_2__Gammaproteobacteria;D_3__Enterobacteriales;D_4__Enterobacteriaceae;D_5__Salmonella;D_6__Salmonella enterica subsp. enterica serovar Paratyphi A
	18.1818	D_0__Eukaryota;D_1__Opisthokonta;D_2__Holozoa;D_3__Metazoa (Animalia);D_10__Tetrapoda;D_11__Mammalia
	47.2028	D_0__Eukaryota;D_1__Opisthokonta;D_2__Holozoa;D_3__Metazoa (Animalia);D_10__Tetrapoda;D_11__Mammalia;D_12__Homo sapiens (human)
	5108.3	Unassigned
	NPM_LNF_PO_Bayes
	rpk	taxonomy information
	531.303	D_0__Archaea
	77795.4	D_0__Archaea;D_1__Nanoarchaeaeota
	55568.3	D_0__Archaea;D_1__Nanoarchaeaeota;D_2__Nanohaloarchaeia;D_3__Deep Sea Euryarchaeotic Group(DSEG);D_4__uncultured archaeon;D_5__uncultured archaeon;D_6__uncultured archaeon
	332512	D_0__Bacteria
	60529.7	D_0__Bacteria;D_1__Firmicutes;D_2__Bacilli;D_3__Lactobacillales
	48305.4	D_0__Bacteria;D_1__Firmicutes;D_2__Bacilli;D_3__Lactobacillales;D_4__Enterococcaceae
	40058.4	D_0__Bacteria;D_1__Proteobacteria
	88348.7	D_0__Bacteria;D_1__Proteobacteria;D_2__Alphaproteobacteria;D_3__Rickettsiales;D_4__Mitochondria;D_5__uncultured bacterium;D_6__uncultured bacterium
	29.703	D_0__Bacteria;D_1__Proteobacteria;D_2__Gammaproteobacteria;D_3__Pseudomonadales;D_4__Moraxellaceae;D_5__Enhydrobacter
	12266.5	D_0__Eukaryota
	18.1818	D_0__Eukaryota;D_1__Opisthokonta;D_2__Holozoa;D_3__Metazoa (Animalia);D_10__Tetrapoda;D_11__Mammalia;D_12__Physarum polycephalum
	803152	Unassigned
	NPM_LNF_PO_blast
	rpk	taxonomy information
	5.10004	D_0__Bacteria;D_1__Firmicutes
	77790.3	D_0__Bacteria;D_1__Firmicutes;D_2__Bacilli;D_3__Bacillales
	45.9096	D_0__Bacteria;D_1__Firmicutes;D_2__Bacilli;D_3__Lactobacillales
	20279.2	D_0__Bacteria;D_1__Firmicutes;D_2__Clostridia;D_3__Clostridiales;D_4__Clostridiaceae 1
	200.36	D_0__Bacteria;D_1__Proteobacteria;D_2__Gammaproteobacteria
	29.703	D_0__Bacteria;D_1__Proteobacteria;D_2__Gammaproteobacteria;D_3__Pseudomonadales;D_4__Moraxellaceae;D_5__Enhydrobacter;D_6__uncultured bacterium
	65.3846	D_0__Eukaryota;D_1__Opisthokonta;D_2__Holozoa;D_3__Metazoa (Animalia);D_10__Tetrapoda;D_11__Mammalia;D_12__Homo sapiens (human)
	NPM_LNF_PO_vsearch
	rpk	taxonomy information
	90269.3	D_0__Bacteria
	205.46	D_0__Bacteria;D_1__Cyanobacteria;D_2__Oxyphotobacteria;D_3__Chloroplast;D_4__Gossypium barbadense (sea-island cotton);D_5__Gossypium barbadense (sea-island cotton);D_6__Gossypium barbadense (sea-island cotton)
	159854	D_0__Bacteria;D_1__Firmicutes;D_2__Bacilli;D_3__Bacillales
	48305.4	D_0__Bacteria;D_1__Firmicutes;D_2__Bacilli;D_3__Lactobacillales
	55568.3	D_0__Bacteria;D_1__Proteobacteria;D_2__Gammaproteobacteria;D_3__Enterobacteriales;D_4__Enterobacteriaceae;D_5__Salmonella;D_6__Salmonella enterica subsp. enterica serovar Paratyphi A
	29.703	D_0__Bacteria;D_1__Proteobacteria;D_2__Gammaproteobacteria;D_3__Pseudomonadales;D_4__Moraxellaceae;D_5__Enhydrobacter;D_6__uncultured bacterium
	18.1818	D_0__Eukaryota;D_1__Opisthokonta;D_2__Holozoa;D_3__Metazoa (Animalia);D_10__Tetrapoda;D_11__Mammalia
	47.2028	D_0__Eukaryota;D_1__Opisthokonta;D_2__Holozoa;D_3__Metazoa (Animalia);D_10__Tetrapoda;D_11__Mammalia;D_12__Homo sapiens (human)
	2205.46	Unassigned
	PM_LF_PI_Bayes
	rpk	taxonomy information
	36.3176	D_0__Archaea
	28519.5	D_0__Archaea;D_1__Nanoarchaeaeota;D_2__Woesearchaeia
	6433.29	D_0__Archaea;D_1__Nanoarchaeaeota;D_2__Woesearchaeia;D_3__uncultured archaeon;D_4__uncultured archaeon;D_5__uncultured archaeon;D_6__uncultured archaeon
	32826	D_0__Bacteria
	11495.6	D_0__Bacteria;D_1__Proteobacteria;D_2__Alphaproteobacteria
	235.421	D_0__Bacteria;D_1__Proteobacteria;D_2__Alphaproteobacteria;D_3__Rickettsiales;D_4__Mitochondria;D_5__uncultured bacterium;D_6__uncultured bacterium
	7811.59	D_0__Bacteria;D_1__Proteobacteria;D_2__Gammaproteobacteria;D_3__Enterobacteriales;D_4__Enterobacteriaceae
	1857.43	D_0__Bacteria;D_1__Proteobacteria;D_2__Gammaproteobacteria;D_3__Pseudomonadales;D_4__Moraxellaceae;D_5__Enhydrobacter
	22324	Unassigned
	PM_LF_PI_blast
	rpk	taxonomy information
	2.99625	D_0__Bacteria;D_1__Firmicutes
	11495.6	D_0__Bacteria;D_1__Proteobacteria;D_2__Alphaproteobacteria;D_3__Rhodobacterales;D_4__Rhodobacteraceae
	53.6308	D_0__Bacteria;D_1__Proteobacteria;D_2__Gammaproteobacteria;D_3__Enterobacteriales;D_4__Enterobacteriaceae
	1857.43	D_0__Bacteria;D_1__Proteobacteria;D_2__Gammaproteobacteria;D_3__Pseudomonadales;D_4__Moraxellaceae;D_5__Enhydrobacter;D_6__uncultured bacterium
	PM_LF_PI_vsearch
	rpk	taxonomy information
	6169.81	D_0__Bacteria;D_1__Proteobacteria;D_2__Gammaproteobacteria;D_3__Enterobacteriales;D_4__Enterobacteriaceae;D_5__Salmonella;D_6__Salmonella enterica subsp. enterica serovar Paratyphi A
	1857.43	D_0__Bacteria;D_1__Proteobacteria;D_2__Gammaproteobacteria;D_3__Pseudomonadales;D_4__Moraxellaceae;D_5__Enhydrobacter;D_6__uncultured bacterium
	156.512	Unassigned
	PM_LF_PO_Bayes
	rpk	taxonomy information
	10588	D_0__Archaea
	141687	D_0__Archaea;D_1__Nanoarchaeaeota
	31253.5	D_0__Archaea;D_1__Nanoarchaeaeota;D_2__Nanohaloarchaeia;D_3__Deep Sea Euryarchaeotic Group(DSEG);D_4__uncultured archaeon;D_5__uncultured archaeon;D_6__uncultured archaeon
	34880.2	D_0__Archaea;D_1__Nanoarchaeaeota;D_2__Woesearchaeia
	3642.49	D_0__Archaea;D_1__Nanoarchaeaeota;D_2__Woesearchaeia;D_3__uncultured archaeon;D_4__uncultured archaeon;D_5__uncultured archaeon;D_6__uncultured archaeon
	206.08	D_0__Bacteria;D_1__Proteobacteria;D_2__Alphaproteobacteria;D_3__Rickettsiales;D_4__Mitochondria;D_5__uncultured bacterium;D_6__uncultured bacterium
	12307.1	D_0__Bacteria;D_1__Proteobacteria;D_2__Gammaproteobacteria;D_3__Enterobacteriales;D_4__Enterobacteriaceae
	6219.2	D_0__Eukaryota
	634.176	D_0__Eukaryota;D_1__Excavata;D_2__Discoba;D_3__Discicristata;D_6__Aphagea;D_7__Distigma;D_8__Distigma proteus
	71014.3	Unassigned
	PM_LF_PO_blast
	rpk	taxonomy information
	6709.82	D_0__Bacteria;D_1__Proteobacteria;D_2__Alphaproteobacteria
	10588	D_0__Bacteria;D_1__Proteobacteria;D_2__Alphaproteobacteria;D_3__Rhodobacterales;D_4__Rhodobacteraceae
	3441.14	D_0__Bacteria;D_1__Proteobacteria;D_2__Gammaproteobacteria;D_3__Enterobacteriales;D_4__Enterobacteriaceae;D_5__Cronobacter
	8865.93	D_0__Bacteria;D_1__Proteobacteria;D_2__Gammaproteobacteria;D_3__Enterobacteriales;D_4__Enterobacteriaceae;D_5__Salmonella;D_6__Salmonella enterica subsp. enterica serovar Paratyphi A
	1956.99	D_0__Bacteria;D_1__Proteobacteria;D_2__Gammaproteobacteria;D_3__Pseudomonadales;D_4__Moraxellaceae;D_5__Enhydrobacter;D_6__uncultured bacterium
	PM_LF_PO_vsearch
	rpk	taxonomy information
	3441.14	D_0__Bacteria;D_1__Proteobacteria;D_2__Gammaproteobacteria;D_3__Enterobacteriales;D_4__Enterobacteriaceae
	1956.99	D_0__Bacteria;D_1__Proteobacteria;D_2__Gammaproteobacteria;D_3__Pseudomonadales;D_4__Moraxellaceae;D_5__Enhydrobacter
	720.759	Unassigned
	PM_LNF_PI_Bayes
	rpk	taxonomy information
	104234	D_0__Archaea;D_1__Nanoarchaeaeota
	99016.9	D_0__Archaea;D_1__Nanoarchaeaeota;D_2__Nanohaloarchaeia;D_3__Deep Sea Euryarchaeotic Group(DSEG);D_4__uncultured archaeon;D_5__uncultured archaeon;D_6__uncultured archaeon
	7295.66	D_0__Archaea;D_1__Nanoarchaeaeota;D_2__Woesearchaeia
	910.322	D_0__Bacteria
	110.909	D_0__Bacteria;D_1__Firmicutes;D_2__Bacilli;D_3__Bacillales
	8228.31	D_0__Bacteria;D_1__Proteobacteria;D_2__Alphaproteobacteria;D_3__Rhodobacterales;D_4__Rhodobacteraceae
	240.364	D_0__Bacteria;D_1__Proteobacteria;D_2__Alphaproteobacteria;D_3__Rickettsiales;D_4__Mitochondria;D_5__uncultured bacterium;D_6__uncultured bacterium
	5519.34	D_0__Bacteria;D_1__Proteobacteria;D_2__Gammaproteobacteria;D_3__Enterobacteriales;D_4__Enterobacteriaceae
	1863.37	D_0__Bacteria;D_1__Proteobacteria;D_2__Gammaproteobacteria;D_3__Pseudomonadales;D_4__Moraxellaceae;D_5__Enhydrobacter
	4022.6	D_0__Eukaryota
	52948	Unassigned
	PM_LNF_PI_blast
	rpk	taxonomy information
	50.7865	D_0__Bacteria
	20.3046	D_0__Bacteria;D_1__Firmicutes;D_2__Bacilli;D_3__Bacillales
	7572.25	D_0__Bacteria;D_1__Proteobacteria;D_2__Gammaproteobacteria;D_3__Enterobacteriales;D_4__Enterobacteriaceae
	11702.1	D_0__Bacteria;D_1__Proteobacteria;D_2__Gammaproteobacteria;D_3__Enterobacteriales;D_4__Enterobacteriaceae;D_5__Salmonella;D_6__Salmonella enterica subsp. enterica serovar Paratyphi A
	1863.37	D_0__Bacteria;D_1__Proteobacteria;D_2__Gammaproteobacteria;D_3__Pseudomonadales;D_4__Moraxellaceae;D_5__Enhydrobacter;D_6__uncultured bacterium
	PM_LNF_PI_vsearch
	rpk	taxonomy information
	5519.34	D_0__Bacteria;D_1__Proteobacteria;D_2__Gammaproteobacteria;D_3__Enterobacteriales;D_4__Enterobacteriaceae;D_5__Salmonella;D_6__Salmonella enterica subsp. enterica serovar Paratyphi A
	1863.37	D_0__Bacteria;D_1__Proteobacteria;D_2__Gammaproteobacteria;D_3__Pseudomonadales;D_4__Moraxellaceae;D_5__Enhydrobacter;D_6__uncultured bacterium
	168.699	Unassigned
	PM_LNF_PO_Bayes
	rpk	taxonomy information
	28.7648	D_0__Archaea
	1692.76	D_0__Archaea;D_1__Nanoarchaeaeota
	8812.5	D_0__Archaea;D_1__Nanoarchaeaeota;D_2__Nanohaloarchaeia;D_3__Deep Sea Euryarchaeotic Group(DSEG);D_4__uncultured archaeon;D_5__uncultured archaeon;D_6__uncultured archaeon
	23563.3	D_0__Bacteria
	5113.38	D_0__Bacteria;D_1__Firmicutes;D_2__Bacilli;D_3__Lactobacillales
	2282.14	D_0__Bacteria;D_1__Firmicutes;D_2__Bacilli;D_3__Lactobacillales;D_4__Enterococcaceae
	2240.29	D_0__Bacteria;D_1__Proteobacteria
	6228.89	D_0__Bacteria;D_1__Proteobacteria;D_2__Alphaproteobacteria;D_3__Rickettsiales;D_4__Mitochondria;D_5__uncultured bacterium;D_6__uncultured bacterium
	1530.69	D_0__Bacteria;D_1__Proteobacteria;D_2__Gammaproteobacteria;D_3__Pseudomonadales;D_4__Moraxellaceae;D_5__Enhydrobacter
	2409.51	D_0__Eukaryota
	70088.5	Unassigned
	PM_LNF_PO_blast
	rpk	taxonomy information
	1692.76	D_0__Bacteria;D_1__Firmicutes;D_2__Bacilli;D_3__Bacillales
	2239.92	D_0__Bacteria;D_1__Firmicutes;D_2__Clostridia;D_3__Clostridiales;D_4__Clostridiaceae 1
	9.11577	D_0__Bacteria;D_1__Proteobacteria;D_2__Gammaproteobacteria;D_3__Enterobacteriales;D_4__Enterobacteriaceae
	1530.69	D_0__Bacteria;D_1__Proteobacteria;D_2__Gammaproteobacteria;D_3__Pseudomonadales;D_4__Moraxellaceae;D_5__Enhydrobacter;D_6__uncultured bacterium
	PM_LNF_PO_vsearch
	rpk	taxonomy information
	8812.5	D_0__Bacteria;D_1__Proteobacteria;D_2__Gammaproteobacteria;D_3__Enterobacteriales;D_4__Enterobacteriaceae;D_5__Salmonella;D_6__Salmonella enterica subsp. enterica serovar Paratyphi A
	1530.69	D_0__Bacteria;D_1__Proteobacteria;D_2__Gammaproteobacteria;D_3__Pseudomonadales;D_4__Moraxellaceae;D_5__Enhydrobacter;D_6__uncultured bacterium
	95.6875	Unassigned
